# Supplementary material for: Multigenic Control of Pod Shattering Resistance in Chinese Rapeseed Germplasm Revealed by Genome-Wide Association and Linkage Analyses
Source: Front Plant Sci. 2016 Jul 21;7:1058. doi: 10.3389/fpls.2016.01058 (PMC4954820; doi:10.3389/fpls.2016.01058)
Supplement: Supplementary file 1 [file Table4.xlsx]

## Sheet: Sheet1
Supplementary Table 4. Arabidopsis genes flanking genomic regions associated with pod shatter resistance in genetic mapping populations (DH, IF2 and GWAS panel). Pod shatter resistance genes of Arabidopsis were retrieved from TAIR. Alignment scores higher than 100 are highlighted in Red colour. BLAT search was carried out using web based application (http://www.genoscope.cns.fr/blat-server/cgi-bi…
Species	QUERY	QTL identified in this study	Gene ID	SCORE	START	END	QSIZE	IDENTITY	OM	STRAND	START	END	TSIZE	LENGTH	BLOCK	Distance (bp) between assicated SNP and known candidate gene for pod shatter	Distance (Mbp) between assicated SNP and known candidate gene for pod shatter	Closest known candidate gene involved in pod shatter
Arabidopsis thaliana	AT4G36930.1		SPATULA	529	47	1164	1511	0.923	A01	+	430712	432469	23267756	1758	17		0
Brassica napus	Bn-A01-p2365493	qSRI.A01b	IF2	50	1	50	50	1	A01	-	1858394	1858443	23267756	50	1	1425974	1.42597	SPATULA, SPT
Arabidopsis thaliana	AT4G00120.1		INDEHISCENT	47	1459	1517	1533	0.906	A01	+	3795793	3795850	23267756	58	2		0
Arabidopsis thaliana	AT3G58780.3		SHATTERPROOF 1	108	395	548	1894	0.851	A01	+	4799371	4799524	23267756	154	1		0
Arabidopsis thaliana	AT4G00120.1		INDEHISCENT	30	1461	1490	1533	1	A01	-	6307564	6307593	23267756	30	1		0
Arabidopsis thaliana	AT3G50100.1		small RNA degrading nuclease 1	279	251	790	1288	0.861	A01	+	12992682	12993733	23267756	1052	8		0
Arabidopsis thaliana	AT5G04410.1		NAC domain containing protein 2	21	1011	1032	2194	1	A01	-	13858164	13858186	23267756	23	2		0
Arabidopsis thaliana	AT3G15500.1		NAC domain containing protein 3	612	169	1076	1274	0.871	A01	+	20053107	20054187	23267756	1081	6		0
Brassica napus	gi|942526937|gb|KT947110.1|		BnaC9.SMG7b	58	1969	2048	2231	0.864	A01	+	21343367	21343445	23267756	79	3		0
Arabidopsis thaliana	AT5G04410.1		NAC domain containing protein 2	275	295	761	2194	0.858	A01	-	21486963	21487503	23267756	541	2		0
Arabidopsis thaliana	AT5G04410.1		NAC domain containing protein 2	82	417	626	2194	0.696	A01	-	21495728	21495937	23267756	210	1		0
Arabidopsis thaliana	AT5G60910.1		FRUITFULL	109	94	276	1113	0.83	A01	+	22377264	22377569	23267756	306	3		0
Arabidopsis thaliana	AT4G36920.1		APETALA 2	588	740	1466	1642	0.936	A01_random	+	91516	92684	2687285	1169	10		0
Arabidopsis thaliana	AT4G00120.1		INDEHISCENT	106	337	510	1533	0.805	A02	-	50141	50314	24793637	174	1		0
Brassica napus	gi|942526937|gb|KT947110.1|		BnaC9.SMG7b	796	264	1831	2231	0.876	A02	+	1885589	1887394	24793637	1806	34		0
Arabidopsis thaliana	AT2G42830.2		SHATTERPROOF 2	43	239	414	1141	0.637	A02	+	2115616	2115659	24793637	44	2		0
Arabidopsis thaliana	AT1G70940.1		PIN-FORMED 3	64	201	301	2563	0.859	A02	-	4001639	4001739	24793637	101	4		0
Arabidopsis thaliana	AT1G70940.1		PIN-FORMED 3	238	168	879	2563	0.797	A02	+	9826726	9827464	24793637	739	5		0
Arabidopsis thaliana	AT1G15550.1		gibberellin 3-oxidase 1	305	194	972	1256	0.8	A02	+	12275732	12277010	24793637	1279	6		0
Arabidopsis thaliana	AT5G04410.1		NAC domain containing protein 2	21	1011	1032	2194	1	A02	-	12969617	12969639	24793637	23	2		0
Arabidopsis thaliana	AT5G67110.1		ALCATRAZ	43	777	845	904	0.741	A02	+	19734055	19734110	24793637	56	3		0
Arabidopsis thaliana	AT1G70940.1		PIN-FORMED 3	549	198	1729	2563	0.839	A02	+	19881307	19882904	24793637	1598	11		0
Arabidopsis thaliana	AT4G36920.1		APETALA 2	29	1128	1238	1642	0.968	A02	-	23721489	23721600	24793637	112	2		0
Arabidopsis thaliana	AT5G04410.1		NAC domain containing protein 2	226	233	764	2194	0.878	A02	-	24791690	24792267	24793637	578	8		0
Arabidopsis thaliana	AT5G04410.1		NAC domain containing protein 2	1077	97	2105	2194	0.875	A03	+	588945	591487	29767390	2543	25		0
Arabidopsis thaliana	AT3G15500.1		NAC domain containing protein 3	80	391	596	1274	0.909	A03	-	1243566	1243975	29767390	410	3		0
Arabidopsis thaliana	AT4G00120.1		INDEHISCENT	24	1459	1482	1533	1	A03	-	1527086	1527109	29767390	24	1		0
Arabidopsis thaliana	AT5G60910.1		FRUITFULL	72	179	276	1113	0.868	A03	-	2103572	2103669	29767390	98	1		0
Arabidopsis thaliana	AT5G60910.1		FRUITFULL	91	133	276	1113	0.793	A03	-	2564295	2564432	29767390	138	2		0
Arabidopsis thaliana	AT2G42830.2		SHATTERPROOF 2	33	239	271	1141	1	A03	+	3559406	3559438	29767390	33	1		0
Arabidopsis thaliana	AT4G00120.1		INDEHISCENT	39	1440	1490	1533	0.854	A03	+	4475917	4475962	29767390	46	2		0
Arabidopsis thaliana	AT1G70940.1		PIN-FORMED 3	91	1548	1745	2563	0.871	A03	-	4695336	4695659	29767390	324	3		0
Arabidopsis thaliana	AT2G37630.1		ASYMMETRIC LEAVES 1	919	1	1454	1490	0.897	A03	-	8127355	8129061	29767390	1707	21		0
Arabidopsis thaliana	AT2G45190.1		YABBY1	786	10	1025	1035	0.924	A03	-	9993963	9996401	29767390	2439	21		0
Arabidopsis thaliana	AT4G08150.1		BREVIPEDICELLUS	1243	3	1806	1822	0.91	A03	-	11302835	11307067	29767390	4233	28		0
Arabidopsis thaliana	AT3G58780.3		SHATTERPROOF 1	114	373	538	1894	0.844	A03	-	11644164	11644329	29767390	166	1		0
Arabidopsis thaliana	AT4G00120.1		INDEHISCENT	376	9	918	1533	0.868	A03	+	13435734	13436528	29767390	795	15		0
Arabidopsis thaliana	AT3G15500.1		NAC domain containing protein 3	43	316	412	1274	0.722	A03	+	15711143	15711239	29767390	97	1		0
Arabidopsis thaliana	AT3G15500.1		NAC domain containing protein 3	672	113	1271	1274	0.877	A03	+	16408927	16410216	29767390	1290	16		0
Arabidopsis thaliana	AT5G60910.1		FRUITFULL	776	3	1090	1113	0.94	A03	-	19890980	19894067	29767390	3088	16		0
Arabidopsis thaliana	AT3G58780.3		SHATTERPROOF 1	44	451	512	1894	0.855	A03	-	19893791	19893852	29767390	62	1		0
Arabidopsis thaliana	AT5G04410.1		NAC domain containing protein 2	55	544	630	2194	0.817	A03	-	20087606	20087692	29767390	87	1		0
Arabidopsis thaliana	AT2G42830.2		SHATTERPROOF 2	49	235	303	1141	0.856	A03	+	22077677	22077745	29767390	69	1		0
Arabidopsis thaliana	AT3G58780.3		SHATTERPROOF 1	121	395	607	1894	0.855	A03	+	22077703	22078269	29767390	567	3		0
Arabidopsis thaliana	AT3G15500.1		NAC domain containing protein 3	192	259	710	1274	0.8	A03	-	24912195	24912865	29767390	671	7		0
Arabidopsis thaliana	AT4G36920.1		APETALA 2	1011	70	1456	1642	0.915	A03	-	28390911	28393168	29767390	2258	17		0
Arabidopsis thaliana	AT5G02030.1		REPLUMLESS	1368	12	1948	2017	0.895	A03_random	+	74096	77593	6015112	3498	24		0
Arabidopsis thaliana	AT4G00120.1		INDEHISCENT	31	1454	1486	1533	0.97	A03_random	-	450064	450096	6015112	33	1		0
Arabidopsis thaliana	AT5G60910.1		FRUITFULL	108	120	277	1113	0.842	A03_random	+	898723	898880	6015112	158	1		0
Brassica napus	gi|849174593|gb|KT000608.1|			1301	1	1680	1680	0.92	A04	-	409211	411944	19705878	2734	14		0
Arabidopsis thaliana	AT5G60910.1		FRUITFULL	93	45	276	1113	0.743	A04	+	615854	616023	19705878	170	3		0
Arabidopsis thaliana	AT3G58780.3		SHATTERPROOF 1	775	63	1253	1894	0.913	A04	-	1161257	1165877	19705878	4621	20		0
Arabidopsis thaliana	AT2G42830.2		SHATTERPROOF 2	158	215	414	1141	0.895	A04	-	1164989	1165188	19705878	200	1		0
Arabidopsis thaliana	AT3G57510.1		ADPG1	353	969	1532	1603	0.897	A04	+	1538449	1539220	19705878	772	9		0
Arabidopsis thaliana	AT2G41850.1		DEHISCENCE ZONE POLYGALACTURONASE 2	167	973	1336	1667	0.865	A04	+	1538450	1539026	19705878	577	7		0
Arabidopsis thaliana	AT5G02030.1		REPLUMLESS	27	48	153	2017	0.966	A04	-	4587956	4588061	19705878	106	2		0
Arabidopsis thaliana	AT5G67110.1		ALCATRAZ	235	176	689	904	0.881	A04	-	7827299	7828381	19705878	1083	6		0
Arabidopsis thaliana	AT4G00120.1		INDEHISCENT	26	1440	1475	1533	0.862	A04	+	10968728	10968763	19705878	36	1		0
Arabidopsis thaliana	AT4G00120.1		INDEHISCENT	57	1455	1532	1533	0.853	A04	+	13220354	13220428	19705878	75	3		0
Arabidopsis thaliana	AT2G41850.1		DEHISCENCE ZONE POLYGALACTURONASE 2	899	195	1535	1667	0.883	A04	-	18300890	18303086	19705878	2197	14		0
Arabidopsis thaliana	AT3G57510.1		ADPG1	234	609	1000	1603	0.845	A04	-	18301595	18302425	19705878	831	7		0
Arabidopsis thaliana	AT2G45190.1		YABBY1	354	570	1025	1035	0.936	A04	-	19137368	19138650	19705878	1283	12		0
Arabidopsis thaliana	AT1G15550.1		gibberellin 3-oxidase 1	211	890	1150	1256	0.905	A04	-	19552839	19553099	19705878	261	1		0
Brassica napus	gi|849174593|gb|KT000608.1|			737	55	1616	1680	0.848	A05	-	774087	776848	23067498	2762	11		0
Arabidopsis thaliana	AT2G41850.1		DEHISCENCE ZONE POLYGALACTURONASE 2	975	16	1499	1667	0.874	A05	-	1370726	1373655	23067498	2930	14		0
Arabidopsis thaliana	AT2G42830.2		SHATTERPROOF 2	557	2	748	1141	0.931	A05	-	1619872	1623074	23067498	3203	12		0
Arabidopsis thaliana	AT3G58780.3		SHATTERPROOF 1	360	206	902	1894	0.882	A05	-	1620009	1625490	23067498	5482	5		0
Arabidopsis thaliana	AT3G58780.3		SHATTERPROOF 1	162	349	548	1894	0.905	A05	-	1622413	1622612	23067498	200	1		0
Arabidopsis thaliana	AT5G60910.1		FRUITFULL	72	155	276	1113	0.796	A05	-	1622449	1622570	23067498	122	1		0
Arabidopsis thaliana	AT2G42830.2		SHATTERPROOF 2	287	2	414	1141	0.953	A05	-	1624855	1625526	23067498	672	8		0
Arabidopsis thaliana	AT5G60910.1		FRUITFULL	72	155	276	1113	0.796	A05	-	1624891	1625012	23067498	122	1		0
Arabidopsis thaliana	AT4G08150.1		BREVIPEDICELLUS	19	717	737	1822	0.953	A05	-	1860591	1860611	23067498	21	1		0
Arabidopsis thaliana	AT5G60910.1		FRUITFULL	119	122	277	1113	0.885	A05	+	2622474	2622632	23067498	159	2		0
Arabidopsis thaliana	AT2G42830.2		SHATTERPROOF 2	62	239	342	1141	0.799	A05	+	2622492	2622595	23067498	104	1		0
Arabidopsis thaliana	AT2G37630.1		ASYMMETRIC LEAVES 1	934	100	1445	1490	0.902	A05	+	3742951	3744659	23067498	1709	23		0
Arabidopsis thaliana	AT5G02030.1		REPLUMLESS	25	1089	1123	2017	0.839	A05	+	10352485	10352518	23067498	34	2		0
Arabidopsis thaliana	AT4G00180.1		YABBY3	27	544	570	1270	1	A05	+	16982667	16982693	23067498	27	1		0
Arabidopsis thaliana	AT3G15500.1		NAC domain containing protein 3	754	114	1212	1274	0.882	A05	-	18117320	18118665	23067498	1346	14		0
Brassica napus	gi|942526937|gb|KT947110.1|		BnaC9.SMG7b	50	1967	2048	2231	0.82	A05	+	20036533	20036613	23067498	81	2		0
Arabidopsis thaliana	AT4G00120.1		INDEHISCENT	35	1455	1493	1533	0.949	A05	+	21571754	21571792	23067498	39	1		0
Arabidopsis thaliana	AT5G60910.1		FRUITFULL	39	236	276	1113	0.976	A05	+	22702709	22702749	23067498	41	1		0
Arabidopsis thaliana	AT4G00120.1		INDEHISCENT	28	1459	1486	1533	1	A05_random	-	245200	245227	3017581	28	1		0
Arabidopsis thaliana	AT3G15500.1		NAC domain containing protein 3	67	316	410	1274	0.853	A05_random	-	2984221	2984315	3017581	95	1		0
Brassica napus	Bn-A06-p115948	qSRI.A06b	DH, IF2, GWAS	50	1	50	50	1	A06	-	79870	79919	24396286	50	1	5343986	5.34399	GIBBERELLIN 3-OXIDASE 1
Arabidopsis thaliana	AT4G00120.1		INDEHISCENT	31	1459	1489	1533	1	A06	-	1846521	1846551	24396286	31	1		0
Arabidopsis thaliana	AT1G15550.1		gibberellin 3-oxidase 1	839	80	1150	1256	0.893	A06	-	5423856	5425299	24396286	1444	3
Arabidopsis thaliana	AT4G00120.1		INDEHISCENT	29	1462	1490	1533	1	A06	-	7809660	7809688	24396286	29	1		0
Arabidopsis thaliana	AT4G00120.1		INDEHISCENT	41	1445	1493	1533	0.919	A06	+	10266731	10266779	24396286	49	1		0
Brassica napus	Bn-A06-p15913910	qSRI.A06a	DH	50	1	50	50	1	A06	+	17373387	17373436	24396286	50	1	11949531		GIBBERELLIN 3-OXIDASE 1
Arabidopsis thaliana	AT5G02030.1		REPLUMLESS	17	218	234	2017	1	A06	+	18939692	18939708	24396286	17	1		0
Arabidopsis thaliana	AT5G60910.1		FRUITFULL	72	122	216	1113	0.883	A06_random	-	1754010	1754126	2286780	117	2		0
Arabidopsis thaliana	AT4G36930.1		SPATULA	61	632	780	1511	0.943	A07	-	28587	28921	24006421	335	3		0
Arabidopsis thaliana	AT5G60910.1		FRUITFULL	97	121	277	1113	0.788	A07	-	8935946	8936100	24006421	155	3		0
Arabidopsis thaliana	AT1G70940.1		PIN-FORMED 3	927	117	2314	2563	0.858	A07	+	9678746	9681409	24006421	2664	11		0
Arabidopsis thaliana	AT4G36920.1		APETALA 2	78	758	891	1642	0.792	A07	+	11103459	11103592	24006421	134	1		0
Arabidopsis thaliana	AT5G67110.1		ALCATRAZ	453	23	846	904	0.884	A07	+	11117864	11123756	24006421	5893	11		0
Arabidopsis thaliana	AT3G57510.1		ADPG1	958	96	1413	1603	0.891	A07	-	14512718	14515063	24006421	2346	13		0
Arabidopsis thaliana	AT2G41850.1		DEHISCENCE ZONE POLYGALACTURONASE 2	334	659	1348	1667	0.853	A07	-	14512789	14514138	24006421	1350	6		0
Arabidopsis thaliana	AT5G04410.1		NAC domain containing protein 2	49	416	570	2194	0.659	A07	-	14763232	14763386	24006421	155	1		0
Arabidopsis thaliana	AT3G58780.3		SHATTERPROOF 1	917	186	1863	1894	0.929	A07	+	14877166	14881645	24006421	4480	26		0
Arabidopsis thaliana	AT2G42830.2		SHATTERPROOF 2	395	215	930	1141	0.896	A07	+	14877693	14881213	24006421	3521	9		0
Arabidopsis thaliana	AT1G70940.1		PIN-FORMED 3	1622	114	2483	2563	0.891	A07	-	17762388	17765597	24006421	3210	25		0
Arabidopsis thaliana	AT5G60910.1		FRUITFULL	120	131	306	1113	0.841	A07	+	18230399	18230574	24006421	176	1		0
Arabidopsis thaliana	AT4G00120.1		INDEHISCENT	34	1461	1506	1533	0.889	A07	+	19191470	19191513	24006421	44	2		0
Arabidopsis thaliana	AT5G60910.1		FRUITFULL	105	140	294	1113	0.839	A07	-	20119439	20119593	24006421	155	1		0
Arabidopsis thaliana	AT1G70940.1		PIN-FORMED 3	1642	1	2530	2563	0.896	A07	+	20860916	20864151	24006421	3236	26		0
Arabidopsis thaliana	AT1G70940.1		PIN-FORMED 3	453	966	2445	2563	0.905	A07	+	20861845	20864064	24006421	2220	15		0
Arabidopsis thaliana	AT1G70940.1		PIN-FORMED 3	69	1972	2044	2563	0.973	A07	+	20863623	20863695	24006421	73	1		0
Arabidopsis thaliana	AT1G70940.1		PIN-FORMED 3	52	228	295	2563	0.883	A07	+	22878824	22878891	24006421	68	1		0
Brassica napus	Bn-A07-p7392457	qSRI.A07	GWAS	50	1	50	50	1	A07_random	+	858774	858823	2069713	50	1	550167	0.550167	YABBY1
Arabidopsis thaliana	AT2G45190.1		YABBY1	804	1	1025	1035	0.932	A07_random	-	1408941	1411634	2069713	2694	22		0
Arabidopsis thaliana	AT4G00180.1		YABBY3	55	791	861	1270	0.952	A07_random	-	1410015	1410085	2069713	71	3		0
Arabidopsis thaliana	AT2G37630.1		ASYMMETRIC LEAVES 1	157	1130	1432	1490	0.903	A08	-	12251860	12252184	18961841	325	8		0
Arabidopsis thaliana	AT4G36930.1		SPATULA	640	67	1166	1511	0.915	A08	-	12923679	12925353	18961841	1675	16		0
Brassica napus	gi|849174593|gb|KT000608.1|			22	403	424	1680	1	A08	-	13629133	13629154	18961841	22	1		0
Arabidopsis thaliana	AT1G70940.1		PIN-FORMED 3	730	117	2029	2563	0.842	A08	+	15509684	15512184	18961841	2501	7		0
Arabidopsis thaliana	AT5G60910.1		FRUITFULL	759	18	964	1113	0.938	A09	-	2718717	2722113	33865240	3397	17		0
Brassica napus	gi|849174593|gb|KT000608.1|			69	403	659	1680	0.8	A09	+	2851395	2851908	33865240	514	3		0
Arabidopsis thaliana	AT4G00120.1		INDEHISCENT	40	1459	1530	1533	0.778	A09	-	4568802	4568873	33865240	72	1		0
Arabidopsis thaliana	AT4G00120.1		INDEHISCENT	48	1457	1533	1533	0.778	A09	-	10293152	10293206	33865240	55	2		0
Arabidopsis thaliana	AT4G00120.1		INDEHISCENT	34	1441	1491	1533	0.858	A09	+	11839554	11839603	33865240	50	2		0
Arabidopsis thaliana	AT2G42830.2		SHATTERPROOF 2	27	238	272	1141	0.934	A09	+	12363349	12363419	33865240	71	3		0
Arabidopsis thaliana	AT5G60910.1		FRUITFULL	59	131	205	1113	0.894	A09	+	12363380	12363454	33865240	75	1		0
Arabidopsis thaliana	AT3G15500.1		NAC domain containing protein 3	40	346	525	1274	0.612	A09	-	15844852	15845031	33865240	180	1		0
Arabidopsis thaliana	AT5G04410.1		NAC domain containing protein 2	25	12	41	2194	0.932	A09	+	20171271	20171303	33865240	33	2		0
Arabidopsis thaliana	AT5G60910.1		FRUITFULL	101	122	277	1113	0.826	A09	-	20978031	20978201	33865240	171	2		0
Arabidopsis thaliana	AT2G42830.2		SHATTERPROOF 2	63	280	378	1141	0.819	A09	+	26494907	26495005	33865240	99	1		0
Arabidopsis thaliana	AT2G41850.1		DEHISCENCE ZONE POLYGALACTURONASE 2	337	221	1330	1667	0.86	A09	-	26571486	26573164	33865240	1679	9		0
Arabidopsis thaliana	AT3G57510.1		ADPG1	573	95	888	1603	0.886	A09	-	26571957	26573287	33865240	1331	6		0
Arabidopsis thaliana	AT4G00120.1		INDEHISCENT	40	1458	1524	1533	0.813	A09	+	29076983	29077045	33865240	63	2		0
Arabidopsis thaliana	AT4G00120.1		INDEHISCENT	35	1455	1491	1533	0.973	A09	+	33270865	33270901	33865240	37	1		0
Arabidopsis thaliana	AT3G58780.3		SHATTERPROOF 1	703	320	1620	1894	0.926	A09_random	+	3139597	3143894	4134372	4298	19		0
Arabidopsis thaliana	AT2G42830.2		SHATTERPROOF 2	346	215	932	1141	0.901	A09_random	+	3139626	3143643	4134372	4018	7		0
Brassica napus	Bn-A09-p30171993	qSRI.A09	DH, IF2, GWAS	50	1	50	50	1	A09_random	+	3297223	3297272	4134372	50	1	10274	0.010274	ARF18, Shp1
Brassica napus	gi|849174593|gb|KT000608.1|		ARF18	1663	1	1680	1680	0.999	A09_random	-	3307497	3310118	4134372	2622	12		0
Arabidopsis thaliana	AT1G15550.1		gibberellin 3-oxidase 1	869	80	1247	1256	0.884	A09_random	-	4043773	4045473	4134372	1701	6		0
Arabidopsis thaliana	AT2G42830.2		SHATTERPROOF 2	33	239	271	1141	1	A10	-	11869425	11869457	17398127	33	1		0
Brassica napus	gi|942526937|gb|KT947110.1|		BnaC9.SMG7b	1353	24	1831	2231	0.921	A10	-	12110355	12112351	17398127	1997	33		0
Brassica napus	gi|942526937|gb|KT947110.1|		BnaC9.SMG7b	288	1829	2208	2231	0.921	A10	+	16230553	16230955	17398127	403	8		0
Arabidopsis thaliana	AT4G00120.1		INDEHISCENT	43	1440	1492	1533	0.906	A10	-	16410085	16410137	17398127	53	1		0
Arabidopsis thaliana	AT5G04410.1		NAC domain containing protein 2	1167	34	2033	2194	0.885	A10	-	16522108	16524548	17398127	2441	27		0
Arabidopsis thaliana	AT5G02030.1		REPLUMLESS	1346	13	1946	2017	0.894	A10	-	17257783	17261524	17398127	3742	24		0
Arabidopsis thaliana	AT4G00120.1		INDEHISCENT	33	1454	1488	1533	0.972	C01	+	658593	658627	38829217	35	1		0
Arabidopsis thaliana	AT4G36920.1		APETALA 2	949	15	1333	1642	0.923	C01	+	871962	874135	38829217	2174	21		0
Arabidopsis thaliana	AT4G36930.1		SPATULA	595	51	1439	1511	0.902	C01	+	884283	886258	38829217	1976	22		0
Arabidopsis thaliana	AT4G00120.1		INDEHISCENT	47	1440	1494	1533	0.928	C01	+	1877308	1877362	38829217	55	1		0
Arabidopsis thaliana	AT3G58780.3		SHATTERPROOF 1	119	370	548	1894	0.833	C01	+	7098245	7098423	38829217	179	1		0
Arabidopsis thaliana	AT2G42830.2		SHATTERPROOF 2	22	44	66	1141	1	C01	+	11284350	11284373	38829217	24	2		0
Arabidopsis thaliana	AT3G15500.1		NAC domain containing protein 3	126	235	494	1274	0.795	C01	-	13521944	13522325	38829217	382	2		0
Arabidopsis thaliana	AT5G60910.1		FRUITFULL	34	133	177	1113	0.806	C01	+	16526630	16526668	38829217	39	2		0
Arabidopsis thaliana	AT3G15500.1		NAC domain containing protein 3	605	169	1073	1274	0.868	C01	-	35409019	35410094	38829217	1076	6		0
Arabidopsis thaliana	AT5G04410.1		NAC domain containing protein 2	36	581	626	2194	0.892	C01	+	38588687	38588732	38829217	46	1		0
Arabidopsis thaliana	AT4G00120.1		INDEHISCENT	46	1462	1526	1533	0.784	C01_random	+	462094	462153	4437620	60	3		0
Arabidopsis thaliana	AT3G15500.1		NAC domain containing protein 3	98	256	596	1274	0.916	C02	+	419493	420042	46221704	550	4		0
Arabidopsis thaliana	AT5G04410.1		NAC domain containing protein 2	989	119	2102	2194	0.874	C02	-	1210144	1212315	46221704	2172	29		0
Arabidopsis thaliana	AT5G02030.1		REPLUMLESS	1287	1	1964	2017	0.901	C02	-	1735323	1738836	46221704	3514	30		0
Arabidopsis thaliana	AT1G70940.1		PIN-FORMED 3	1462	1	2322	2563	0.892	C02	+	16880526	16883871	46221704	3346	31		0
Arabidopsis thaliana	AT1G70940.1		PIN-FORMED 3	304	168	730	2563	0.771	C02	+	19137736	19138298	46221704	563	3		0
Arabidopsis thaliana	AT1G15550.1		gibberellin 3-oxidase 1	216	589	977	1256	0.785	C02	+	20218656	20221725	46221704	3070	3		0
Arabidopsis thaliana	AT5G04410.1		NAC domain containing protein 2	47	544	626	2194	0.784	C02	-	21282053	21282135	46221704	83	1		0
Arabidopsis thaliana	AT5G67110.1		ALCATRAZ	262	302	800	904	0.937	C02	+	37582785	37583564	46221704	780	7		0
Arabidopsis thaliana	AT5G60910.1		FRUITFULL	764	3	1067	1113	0.935	C02	-	44718031	44722965	46221704	4935	22		0
Arabidopsis thaliana	AT3G58780.3		SHATTERPROOF 1	49	391	476	1894	0.843	C02	-	44722741	44722826	46221704	86	3		0
Arabidopsis thaliana	AT5G60910.1		FRUITFULL	56	191	276	1113	0.826	C02	-	44917645	44917730	46221704	86	1		0
Brassica napus	gi|942526937|gb|KT947110.1|		BnaC9.SMG7b	848	264	1831	2231	0.889	C02_random	+	81202	82985	5147596	1784	36		0
Arabidopsis thaliana	AT4G00120.1		INDEHISCENT	40	1459	1508	1533	0.9	C02_random	-	1180254	1180303	5147596	50	1		0
Arabidopsis thaliana	AT1G70940.1		PIN-FORMED 3	555	198	1729	2563	0.833	C02_random	-	3657557	3659196	5147596	1640	11		0
Arabidopsis thaliana	AT5G02030.1		REPLUMLESS	1258	108	1948	2017	0.887	C03	+	265820	269261	60573294	3442	15		0
Arabidopsis thaliana	AT2G42830.2		SHATTERPROOF 2	65	251	363	1141	0.788	C03	-	2937592	2937704	60573294	113	1		0
Arabidopsis thaliana	AT3G58780.3		SHATTERPROOF 1	22	379	404	1894	0.924	C03	-	2937685	2937710	60573294	26	1		0
Arabidopsis thaliana	AT3G58780.3		SHATTERPROOF 1	62	391	514	1894	0.75	C03	-	3487748	3487871	60573294	124	1		0
Arabidopsis thaliana	AT2G42830.2		SHATTERPROOF 2	67	257	380	1141	0.773	C03	-	3487748	3487871	60573294	124	3		0
Arabidopsis thaliana	AT5G60910.1		FRUITFULL	99	99	276	1113	0.837	C03	-	3487750	3488062	60573294	313	3		0
Arabidopsis thaliana	AT4G00120.1		INDEHISCENT	36	1459	1496	1533	0.974	C03	+	6065760	6065797	60573294	38	1		0
Arabidopsis thaliana	AT5G02030.1		REPLUMLESS	17	992	1009	2017	1	C03	-	9667128	9667146	60573294	19	2		0
Arabidopsis thaliana	AT2G37630.1		ASYMMETRIC LEAVES 1	904	1	1425	1490	0.895	C03	-	11081344	11082976	60573294	1633	23		0
Arabidopsis thaliana	AT2G45190.1		YABBY1	808	10	1025	1035	0.925	C03	-	14138711	14141820	60573294	3110	19		0
Arabidopsis thaliana	AT4G00180.1		YABBY3	55	791	861	1270	0.952	C03	-	14140401	14140471	60573294	71	3		0
Brassica napus	gi|849174593|gb|KT000608.1|			511	121	1066	1680	0.857	C03	+	14515919	14517548	60573294	1630	8		0
Arabidopsis thaliana	AT4G08150.1		BREVIPEDICELLUS	580	950	1806	1822	0.922	C03	-	16420676	16425022	60573294	4347	10		0
Arabidopsis thaliana	AT4G00120.1		INDEHISCENT	384	4	677	1533	0.876	C03	+	19802879	19803561	60573294	683	13		0
Arabidopsis thaliana	AT3G15500.1		NAC domain containing protein 3	575	113	1050	1274	0.878	C03	+	24129562	24130620	60573294	1059	9		0
Arabidopsis thaliana	AT3G57510.1		ADPG1	33	1075	1154	1603	0.945	C03	-	24253647	24253726	60573294	80	3		0
Arabidopsis thaliana	AT5G04410.1		NAC domain containing protein 2	74	421	630	2194	0.677	C03	-	25365137	25365346	60573294	210	1		0
Arabidopsis thaliana	AT2G45190.1		YABBY1	25	955	981	1035	0.885	C03	+	30678923	30678948	60573294	26	2		0
Arabidopsis thaliana	AT4G00120.1		INDEHISCENT	37	1446	1490	1533	0.912	C03	+	32562305	32562349	60573294	45	1		0
Arabidopsis thaliana	AT3G58780.3		SHATTERPROOF 1	35	418	462	1894	0.889	C03	-	34177339	34177383	60573294	45	1		0
Arabidopsis thaliana	AT5G60910.1		FRUITFULL	42	126	177	1113	0.904	C03	-	45939323	45939374	60573294	52	1		0
Arabidopsis thaliana	AT5G60910.1		FRUITFULL	97	131	277	1113	0.83	C03	+	46857967	46858113	60573294	147	1		0
Brassica napus	gi|849174593|gb|KT000608.1|			372	555	1118	1680	0.886	C03	+	49463107	49463888	60573294	782	6		0
Arabidopsis thaliana	AT4G36930.1		SPATULA	375	623	1110	1511	0.926	C03	+	50796725	50797615	60573294	891	8		0
Arabidopsis thaliana	AT5G60910.1		FRUITFULL	52	208	277	1113	0.872	C03	+	52281295	52281364	60573294	70	1		0
Arabidopsis thaliana	AT5G04410.1		NAC domain containing protein 2	1015	97	1924	2194	0.874	C03_random	+	34737	37102	6509817	2366	17		0
Arabidopsis thaliana	AT2G42830.2		SHATTERPROOF 2	16	793	808	1141	1	C03_random	+	5375202	5375217	6509817	16	1		0
Arabidopsis thaliana	AT2G41850.1		DEHISCENCE ZONE POLYGALACTURONASE 2	992	16	1514	1667	0.883	C04	-	1686240	1688593	48930137	2354	16		0
Arabidopsis thaliana	AT5G60910.1		FRUITFULL	119	122	277	1113	0.885	C04	+	3253456	3253614	48930137	159	2		0
Arabidopsis thaliana	AT2G42830.2		SHATTERPROOF 2	62	239	342	1141	0.799	C04	+	3253474	3253577	48930137	104	1		0
Arabidopsis thaliana	AT5G60910.1		FRUITFULL	119	122	277	1113	0.885	C04	+	3258483	3258641	48930137	159	2		0
Arabidopsis thaliana	AT2G42830.2		SHATTERPROOF 2	62	239	342	1141	0.799	C04	+	3258501	3258604	48930137	104	1		0
Arabidopsis thaliana	AT1G70940.1		PIN-FORMED 3	22	2385	2407	2563	1	C04	-	5732792	5732815	48930137	24	2		0
Arabidopsis thaliana	AT2G37630.1		ASYMMETRIC LEAVES 1	906	153	1413	1490	0.905	C04	+	5769450	5770740	48930137	1291	18		0
Arabidopsis thaliana	AT2G37630.1		ASYMMETRIC LEAVES 1	29	1418	1450	1490	0.875	C04	+	5770662	5770693	48930137	32	2		0
Arabidopsis thaliana	AT5G67110.1		ALCATRAZ	250	67	479	904	0.888	C04	-	10659189	10659870	48930137	682	8		0
Arabidopsis thaliana	AT4G00120.1		INDEHISCENT	36	1459	1496	1533	0.974	C04	+	14213511	14213548	48930137	38	1		0
Arabidopsis thaliana	AT5G04410.1		NAC domain containing protein 2	16	81	96	2194	1	C04	+	16135852	16135867	48930137	16	1		0
Arabidopsis thaliana	AT5G60910.1		FRUITFULL	88	44	276	1113	0.737	C04	+	23096389	23096558	48930137	170	3		0
Arabidopsis thaliana	AT3G58780.3		SHATTERPROOF 1	780	63	1169	1894	0.917	C04	-	24468656	24474602	48930137	5947	21		0
Arabidopsis thaliana	AT2G42830.2		SHATTERPROOF 2	374	215	891	1141	0.86	C04	-	24468738	24473914	48930137	5177	5		0
Arabidopsis thaliana	AT5G60910.1		FRUITFULL	48	155	240	1113	0.78	C04	-	24473787	24473872	48930137	86	1		0
Arabidopsis thaliana	AT3G57510.1		ADPG1	822	1	1532	1603	0.899	C04	+	25151652	25173505	48930137	21854	17		0
Arabidopsis thaliana	AT2G41850.1		DEHISCENCE ZONE POLYGALACTURONASE 2	196	888	1241	1667	0.878	C04	+	25163778	25173282	48930137	9505	4		0
Arabidopsis thaliana	AT5G67110.1		ALCATRAZ	291	236	693	904	0.891	C04	-	32966278	32966954	48930137	677	9		0
Arabidopsis thaliana	AT4G00180.1		YABBY3	26	545	572	1270	0.965	C04	-	46387375	46387402	48930137	28	1		0
Arabidopsis thaliana	AT2G41850.1		DEHISCENCE ZONE POLYGALACTURONASE 2	1004	16	1637	1667	0.886	C04	-	46760769	46763254	48930137	2486	17		0
Arabidopsis thaliana	AT3G57510.1		ADPG1	286	660	1182	1603	0.843	C04	-	46761296	46762228	48930137	933	7		0
Arabidopsis thaliana	AT2G45190.1		YABBY1	796	1	1025	1035	0.923	C04	-	47923685	47926422	48930137	2738	20		0
Brassica napus	gi|849174593|gb|KT000608.1|			646	55	1070	1680	0.86	C04_random	+	236455	238448	4434705	1994	11		0
Arabidopsis thaliana	AT2G42830.2		SHATTERPROOF 2	458	413	1078	1141	0.906	C04_random	+	467644	468797	4434705	1154	13		0
Arabidopsis thaliana	AT3G58780.3		SHATTERPROOF 1	181	637	902	1894	0.862	C04_random	+	467659	468104	4434705	446	3		0
Arabidopsis thaliana	AT4G00180.1		YABBY3	35	148	571	1270	0.488	C05	+	1746761	1746800	43185127	40	3		0
Arabidopsis thaliana	AT4G00120.1		INDEHISCENT	41	1440	1493	1533	0.9	C05	+	3966734	3966787	43185127	54	3		0
Arabidopsis thaliana	AT1G15550.1		gibberellin 3-oxidase 1	842	81	1154	1256	0.893	C05	-	6900878	6902311	43185127	1434	3		0
Arabidopsis thaliana	AT5G60910.1		FRUITFULL	101	122	277	1113	0.826	C05	+	14941275	14941445	43185127	171	2		0
Arabidopsis thaliana	AT2G42830.2		SHATTERPROOF 2	58	257	378	1141	0.738	C05	+	14941323	14941444	43185127	122	1		0
Arabidopsis thaliana	AT4G00120.1		INDEHISCENT	41	1445	1493	1533	0.919	C05	-	22349295	22349343	43185127	49	1		0
Arabidopsis thaliana	AT4G00120.1		INDEHISCENT	62	1459	1533	1533	0.877	C05	+	33033761	33033833	43185127	73	2		0
Arabidopsis thaliana	AT5G04410.1		NAC domain containing protein 2	44	545	626	2194	0.769	C05	-	35078098	35078179	43185127	82	1		0
Arabidopsis thaliana	AT3G15500.1		NAC domain containing protein 3	33	318	364	1274	0.852	C05	-	35078261	35078307	43185127	47	1		0
Arabidopsis thaliana	AT3G15500.1		NAC domain containing protein 3	776	114	1212	1274	0.881	C05	-	36966957	36968306	43185127	1350	15		0
Arabidopsis thaliana	AT4G00120.1		INDEHISCENT	31	1459	1489	1533	1	C05	+	41564933	41564963	43185127	31	1		0
Arabidopsis thaliana	AT5G04410.1		NAC domain containing protein 2	69	370	626	2194	0.842	C05	+	42504668	42505016	43185127	349	2		0
Arabidopsis thaliana	AT5G60910.1		FRUITFULL	39	236	276	1113	0.976	C05	+	42838316	42838356	43185127	41	1		0
Arabidopsis thaliana	AT4G00120.1		INDEHISCENT	30	1459	1488	1533	1	C06	+	3440657	3440686	37225852	30	1		0
Arabidopsis thaliana	AT3G15500.1		NAC domain containing protein 3	321	111	546	1274	0.873	C06	+	6452949	6453470	37225852	522	3		0
Arabidopsis thaliana	AT3G15500.1		NAC domain containing protein 3	318	111	546	1274	0.872	C06	-	6453916	6454437	37225852	522	5		0
Arabidopsis thaliana	AT5G02030.1		REPLUMLESS	29	11	161	2017	0.719	C06	-	7615213	7615355	37225852	143	3		0
Arabidopsis thaliana	AT4G36930.1		SPATULA	37	57	106	1511	0.932	C06	+	16689100	16689158	37225852	59	3		0
Arabidopsis thaliana	AT5G60910.1		FRUITFULL	21	119	139	1113	1	C06	+	17599091	17599111	37225852	21	1		0
Arabidopsis thaliana	AT2G45190.1		YABBY1	759	1	976	1035	0.929	C06	+	19201129	19203792	37225852	2664	24		0
Arabidopsis thaliana	AT4G00180.1		YABBY3	84	753	861	1270	0.93	C06	+	19202475	19202705	37225852	231	4		0
Arabidopsis thaliana	AT3G58780.3		SHATTERPROOF 1	955	38	1894	1894	0.919	C06	+	19705621	19709746	37225852	4126	27		0
Arabidopsis thaliana	AT2G42830.2		SHATTERPROOF 2	349	215	890	1141	0.886	C06	+	19706281	19709207	37225852	2927	6		0
Arabidopsis thaliana	AT1G70940.1		PIN-FORMED 3	89	510	818	2563	0.836	C06	-	25351317	25351640	37225852	324	5		0
Arabidopsis thaliana	AT1G70940.1		PIN-FORMED 3	1587	114	2443	2563	0.89	C06	-	26178727	26182989	37225852	4263	26		0
Arabidopsis thaliana	AT3G58780.3		SHATTERPROOF 1	421	766	1891	1894	0.895	C06	-	28674107	28675180	37225852	1074	13		0
Arabidopsis thaliana	AT2G42830.2		SHATTERPROOF 2	116	567	897	1141	0.909	C06	-	28674603	28675170	37225852	568	6		0
Arabidopsis thaliana	AT4G00120.1		INDEHISCENT	42	1440	1496	1533	0.875	C06	+	29118691	29118769	37225852	79	2		0
Arabidopsis thaliana	AT5G60910.1		FRUITFULL	109	140	294	1113	0.852	C06	-	30795496	30795650	37225852	155	1		0
Arabidopsis thaliana	AT5G04410.1		NAC domain containing protein 2	48	421	588	2194	0.643	C06	+	32988724	32988891	37225852	168	1		0
Arabidopsis thaliana	AT3G15500.1		NAC domain containing protein 3	105	313	531	1274	0.74	C06_random	-	2854803	2855021	3366307	219	1		0
Arabidopsis thaliana	AT1G70940.1		PIN-FORMED 3	1617	114	2530	2563	0.899	C06_random	+	3182815	3185970	3366307	3156	26		0
Arabidopsis thaliana	AT4G36930.1		SPATULA	61	632	780	1511	0.943	C07	+	1070265	1070586	44770377	322	3		0
Arabidopsis thaliana	AT2G37630.1		ASYMMETRIC LEAVES 1	28	39	79	1490	0.968	C07	+	5656367	5656459	44770377	93	3		0
Arabidopsis thaliana	AT5G60910.1		FRUITFULL	95	118	273	1113	0.807	C07	+	16965444	16965610	44770377	167	3		0
Arabidopsis thaliana	AT5G60910.1		FRUITFULL	95	121	277	1113	0.781	C07	+	16990427	16990581	44770377	155	3		0
Brassica napus	Bn-A07-p7392457	qSRI.A07	GWAS	44	1	50	50	0.94	C07	-	17407059	17407108	44770377	50	1
Arabidopsis thaliana	AT1G70940.1		PIN-FORMED 3	992	110	2314	2563	0.86	C07	+	18901756	18904451	44770377	2696	16		0
Arabidopsis thaliana	AT4G36920.1		APETALA 2	59	539	636	1642	0.894	C07	+	22177199	22177576	44770377	378	2		0
Arabidopsis thaliana	AT5G67110.1		ALCATRAZ	76	357	448	904	0.964	C07	+	22250803	22250976	44770377	174	2		0
Arabidopsis thaliana	AT5G67110.1		ALCATRAZ	433	23	819	904	0.895	C07	+	22259609	22260753	44770377	1145	11		0
Arabidopsis thaliana	AT4G36930.1		SPATULA	57	686	780	1511	0.914	C07	+	22260154	22260332	44770377	179	2		0
Arabidopsis thaliana	AT5G60910.1		FRUITFULL	86	104	222	1113	0.885	C07	+	28923505	28923630	44770377	126	4		0
Arabidopsis thaliana	AT2G42830.2		SHATTERPROOF 2	24	239	272	1141	0.853	C07	+	28923545	28923578	44770377	34	1		0
Arabidopsis thaliana	AT3G15500.1		NAC domain containing protein 3	186	235	710	1274	0.822	C07	-	40968138	40968848	44770377	711	5		0
Arabidopsis thaliana	AT5G60910.1		FRUITFULL	711	3	931	1113	0.93	C07_random	-	2191934	2195617	2949052	3684	16		0
Arabidopsis thaliana	AT3G58780.3		SHATTERPROOF 1	44	451	512	1894	0.855	C07_random	-	2195363	2195424	2949052	62	1		0
Arabidopsis thaliana	AT5G04410.1		NAC domain containing protein 2	63	418	588	2194	0.685	C07_random	+	2294136	2294306	2949052	171	1		0
Arabidopsis thaliana	AT4G00120.1		INDEHISCENT	49	1430	1490	1533	0.902	C08	+	1287127	1287187	38476987	61	1		0
Arabidopsis thaliana	AT1G70940.1		PIN-FORMED 3	603	117	1738	2563	0.841	C08	-	8661752	8663372	38476987	1621	6		0
Arabidopsis thaliana	AT3G15500.1		NAC domain containing protein 3	27	499	527	1274	0.966	C08	-	10206366	10206394	38476987	29	1		0
Arabidopsis thaliana	AT2G37630.1		ASYMMETRIC LEAVES 1	88	1198	1309	1490	0.941	C08	+	13306206	13306325	38476987	120	5		0
Arabidopsis thaliana	AT4G00180.1		YABBY3	22	549	570	1270	1	C08	+	17473644	17473665	38476987	22	1		0
Arabidopsis thaliana	AT3G50100.1		small RNA degrading nuclease 1	826	55	1283	1288	0.888	C08	+	24367895	24370020	38476987	2126	18		0
Arabidopsis thaliana	AT2G42830.2		SHATTERPROOF 2	59	280	378	1141	0.798	C08	+	29000136	29000234	38476987	99	1		0
Arabidopsis thaliana	AT3G57510.1		ADPG1	1010	95	1529	1603	0.888	C08	-	29090770	29094751	38476987	3982	15		0
Arabidopsis thaliana	AT2G41850.1		DEHISCENCE ZONE POLYGALACTURONASE 2	538	221	1348	1667	0.856	C08	-	29090966	29094628	38476987	3663	15		0
Arabidopsis thaliana	AT3G58780.3		SHATTERPROOF 1	753	320	1891	1894	0.93	C08	+	29697679	29708870	38476987	11192	18		0
Arabidopsis thaliana	AT2G42830.2		SHATTERPROOF 2	166	215	414	1141	0.915	C08	+	29697708	29697907	38476987	200	1		0
Arabidopsis thaliana	AT3G58780.3		SHATTERPROOF 1	18	1796	1813	1894	1	C08	+	30048278	30048295	38476987	18	1		0
Brassica napus	gi|849174593|gb|KT000608.1|		ARF18	1541	10	1680	1680	0.965	C08	+	30957604	30960263	38476987	2660	13		0
Brassica napus	Bn-A09-p30171993	qSRI.A09	DH, IF2, GWAS	33	1	33	50	1	C08	-	30973538	30973570	38476987	33	1	15934	0.015934	ARF18,Shp-1
Arabidopsis thaliana	AT5G04410.1		NAC domain containing protein 2	30	76	129	2194	0.969	C08	+	31059995	31060098	38476987	104	2		0
Arabidopsis thaliana	AT4G00120.1		INDEHISCENT	44	1440	1489	1533	0.94	C08	+	34827674	34827723	38476987	50	1		0
Arabidopsis thaliana	AT1G15550.1		gibberellin 3-oxidase 1	877	80	1247	1256	0.888	C08	+	34906989	34908723	38476987	1735	6		0
Arabidopsis thaliana	AT4G00120.1		INDEHISCENT	34	1459	1492	1533	1	C08	-	37012996	37013029	38476987	34	1		0
Arabidopsis thaliana	AT4G08150.1		BREVIPEDICELLUS	16	617	632	1822	1	C09	+	1350155	1350170	48508120	16	1		0
Arabidopsis thaliana	AT4G00120.1		INDEHISCENT	36	1455	1490	1533	1	C09	+	2570465	2570500	48508120	36	1		0
Arabidopsis thaliana	AT3G58780.3		SHATTERPROOF 1	429	766	1891	1894	0.898	C09	+	7187586	7188659	48508120	1074	14		0
Arabidopsis thaliana	AT5G60910.1		FRUITFULL	29	34	66	1113	0.968	C09	+	7842552	7842593	48508120	42	2		0
Arabidopsis thaliana	AT5G60910.1		FRUITFULL	64	123	205	1113	0.891	C09	+	19226698	19226787	48508120	90	2		0
Arabidopsis thaliana	AT2G37630.1		ASYMMETRIC LEAVES 1	73	1198	1291	1490	0.895	C09	+	20369980	20370071	48508120	92	3		0
Arabidopsis thaliana	AT3G58780.3		SHATTERPROOF 1	78	376	512	1894	0.792	C09	-	21211171	21211308	48508120	138	2		0
Arabidopsis thaliana	AT5G60910.1		FRUITFULL	38	153	204	1113	0.866	C09	-	21211243	21211294	48508120	52	1		0
Brassica napus	gi|942526937|gb|KT947110.1|		BnaC9.SMG7b	67	746	827	2231	0.884	C09	+	30070569	30070647	48508120	79	3		0
Arabidopsis thaliana	AT2G42830.2		SHATTERPROOF 2	33	239	271	1141	1	C09	-	40787749	40787781	48508120	33	1		0
Brassica napus	gi|942526937|gb|KT947110.1|		BnaC9.SMG7b	1306	24	1807	2231	0.927	C09	-	41210805	41212757	48508120	1953	37		0
Brassica napus	gi|942526937|gb|KT947110.1|		BnaC9.SMG7b	2231	1	2231	2231	1	C09	-	46011467	46013697	48508120	2231	1		0
Brassica napus	gi|942526937|gb|KT947110.1|		BnaC9.SMG7b	2230	1	2231	2231	1	C09	-	46017149	46019381	48508120	2233	2		0
Brassica napus	gi|942526937|gb|KT947110.1|		BnaC9.SMG7b	234	1832	2138	2231	0.934	C09	+	48071491	48071804	48508120	314	6		0
Arabidopsis thaliana	AT5G04410.1		NAC domain containing protein 2	1102	43	2036	2194	0.88	C09	+	48331283	48333741	48508120	2459	24		0
Arabidopsis thaliana	AT4G00120.1		INDEHISCENT	43	1440	1491	1533	0.978	C09	+	48476411	48476466	48508120	56	2		0
Arabidopsis thaliana	AT5G02030.1		REPLUMLESS	1309	13	1939	2017	0.896	Un_random	-	3964382	3968109	137093780	3728	26		0
Arabidopsis thaliana	AT3G50100.1		small RNA degrading nuclease 1	839	53	1283	1288	0.885	Un_random	-	9477966	9480105	137093780	2140	14		0
Arabidopsis thaliana	AT4G00120.1		INDEHISCENT	41	1445	1493	1533	0.919	Un_random	+	10548109	10548157	137093780	49	1		0
Arabidopsis thaliana	AT2G42830.2		SHATTERPROOF 2	61	280	380	1141	0.802	Un_random	-	11434500	11434600	137093780	101	1		0
Arabidopsis thaliana	AT3G15500.1		NAC domain containing protein 3	27	499	527	1274	0.966	Un_random	+	15322924	15322952	137093780	29	1		0
Arabidopsis thaliana	AT2G37630.1		ASYMMETRIC LEAVES 1	84	1198	1309	1490	0.921	Un_random	+	15934249	15934368	137093780	120	5		0
Arabidopsis thaliana	AT4G00120.1		INDEHISCENT	29	1459	1489	1533	0.968	Un_random	-	16194564	16194594	137093780	31	1		0
Arabidopsis thaliana	AT5G60910.1		FRUITFULL	793	19	1067	1113	0.946	Un_random	-	16313807	16317468	137093780	3662	19		0
Arabidopsis thaliana	AT5G02030.1		REPLUMLESS	17	1445	1461	2017	1	Un_random	+	18055855	18055871	137093780	17	1		0
Arabidopsis thaliana	AT5G04410.1		NAC domain containing protein 2	55	544	630	2194	0.817	Un_random	-	32224418	32224504	137093780	87	1		0
Arabidopsis thaliana	AT4G00120.1		INDEHISCENT	31	1459	1489	1533	1	Un_random	+	41592463	41592493	137093780	31	1		0
Arabidopsis thaliana	AT3G15500.1		NAC domain containing protein 3	67	260	536	1274	0.925	Un_random	-	44518167	44518640	137093780	474	3		0
Arabidopsis thaliana	AT5G04410.1		NAC domain containing protein 2	139	857	1119	2194	0.803	Un_random	-	48687012	48687199	137093780	188	2		0
Arabidopsis thaliana	AT2G42830.2		SHATTERPROOF 2	33	239	271	1141	1	Un_random	-	52745042	52745074	137093780	33	1		0
Arabidopsis thaliana	AT4G00120.1		INDEHISCENT	41	1445	1493	1533	0.919	Un_random	+	53274367	53274415	137093780	49	1		0
Arabidopsis thaliana	AT5G60910.1		FRUITFULL	36	236	277	1113	0.929	Un_random	+	53572484	53572525	137093780	42	1		0
Arabidopsis thaliana	AT5G04410.1		NAC domain containing protein 2	869	250	2102	2194	0.882	Un_random	-	56013219	56015306	137093780	2088	21		0
Arabidopsis thaliana	AT3G57510.1		ADPG1	982	96	1413	1603	0.892	Un_random	+	56344289	56346612	137093780	2324	13		0
Arabidopsis thaliana	AT2G41850.1		DEHISCENCE ZONE POLYGALACTURONASE 2	362	516	1340	1667	0.855	Un_random	+	56344945	56346533	137093780	1589	8		0
Arabidopsis thaliana	AT4G36920.1		APETALA 2	1019	44	1548	1642	0.909	Un_random	+	57730302	57732685	137093780	2384	20		0
Arabidopsis thaliana	AT3G50100.1		small RNA degrading nuclease 1	205	467	798	1288	0.9	Un_random	-	58973514	58974207	137093780	694	3		0
Arabidopsis thaliana	AT4G00180.1		YABBY3	513	1	740	1270	0.909	Un_random	+	60346816	60347949	137093780	1134	17		0
Arabidopsis thaliana	AT4G00180.1		YABBY3	822	1	1172	1270	0.914	Un_random	+	60352044	60356452	137093780	4409	31		0
Brassica napus	gi|849174593|gb|KT000608.1|			1284	1	1680	1680	0.921	Un_random	+	65065600	65068339	137093780	2740	18		0
Arabidopsis thaliana	AT4G00120.1		INDEHISCENT	137	262	510	1533	0.776	Un_random	-	66304931	66305179	137093780	249	1		0
Brassica napus	gi|942526937|gb|KT947110.1|		BnaC9.SMG7b	618	4	637	2231	0.996	Un_random	-	75001171	75001999	137093780	829	3		0
Arabidopsis thaliana	AT5G60910.1		FRUITFULL	505	315	964	1113	0.933	Un_random	-	80359918	80362173	137093780	2256	13		0
Arabidopsis thaliana	AT5G04410.1		NAC domain containing protein 2	76	421	630	2194	0.681	Un_random	-	86865893	86866102	137093780	210	1		0
Brassica napus	gi|942526937|gb|KT947110.1|		BnaC9.SMG7b	62	752	827	2231	0.862	Un_random	+	89990342	89990414	137093780	73	4		0
Arabidopsis thaliana	AT4G08150.1		BREVIPEDICELLUS	947	3	1347	1822	0.904	Un_random	-	94995890	94997952	137093780	2063	22		0
Arabidopsis thaliana	AT5G60910.1		FRUITFULL	131	18	173	1113	0.941	Un_random	+	97823562	97823723	137093780	162	4		0
Arabidopsis thaliana	AT5G02030.1		REPLUMLESS	1320	13	1964	2017	0.895	Un_random	+	99382268	99385871	137093780	3604	30		0
Arabidopsis thaliana	AT5G60910.1		FRUITFULL	92	118	276	1113	0.826	Un_random	+	101450473	101450630	137093780	158	4		0
Arabidopsis thaliana	AT2G42830.2		SHATTERPROOF 2	56	239	342	1141	0.77	Un_random	+	101450491	101450594	137093780	104	1		0
Arabidopsis thaliana	AT5G04410.1		NAC domain containing protein 2	26	603	630	2194	0.965	Un_random	-	101558963	101558990	137093780	28	1		0
Arabidopsis thaliana	AT5G04410.1		NAC domain containing protein 2	72	421	630	2194	0.672	Un_random	-	107694062	107694271	137093780	210	1		0
Arabidopsis thaliana	AT2G42830.2		SHATTERPROOF 2	26	308	339	1141	0.907	Un_random	+	108693462	108693493	137093780	32	1		0
Arabidopsis thaliana	AT2G37630.1		ASYMMETRIC LEAVES 1	136	1198	1432	1490	0.915	Un_random	+	110575516	110575775	137093780	260	7		0
Arabidopsis thaliana	AT5G04410.1		NAC domain containing protein 2	236	295	626	2194	0.856	Un_random	-	113150555	113150886	137093780	332	1		0
Arabidopsis thaliana	AT5G04410.1		NAC domain containing protein 2	82	417	626	2194	0.696	Un_random	-	113153163	113153372	137093780	210	1		0
Arabidopsis thaliana	AT4G36920.1		APETALA 2	611	740	1631	1642	0.924	Un_random	-	119015599	119016955	137093780	1357	17		0
Arabidopsis thaliana	AT5G04410.1		NAC domain containing protein 2	62	79	570	2194	0.683	Un_random	-	119832009	119832576	137093780	568	2		0
Arabidopsis thaliana	AT5G60910.1		FRUITFULL	51	94	276	1113	0.947	Un_random	+	120616600	120616905	137093780	306	3		0
Arabidopsis thaliana	AT2G45190.1		YABBY1	452	1	571	1035	0.935	Un_random	+	129842218	129843018	137093780	801	8		0
Arabidopsis thaliana	AT1G70940.1		PIN-FORMED 3	143	259	736	2563	0.8	Un_random	+	131455379	131455856	137093780	478	7		0
Arabidopsis thaliana	AT3G58780.3		SHATTERPROOF 1	178	210	548	1894	0.905	Un_random	-	133082476	133083142	137093780	667	2		0
Arabidopsis thaliana	AT2G42830.2		SHATTERPROOF 2	287	2	414	1141	0.947	Un_random	-	133082476	133083182	137093780	707	8		0
			YABBY1
